# Supplementary material for: Functional Significance of Labellum Pattern Variation in a Sexually Deceptive Orchid (Ophrys heldreichii): Evidence of Individual Signature Learning Effects
Source: PLoS One. 2015 Nov 16;10(11):e0142971. doi: 10.1371/journal.pone.0142971 (PMC4646623; doi:10.1371/journal.pone.0142971)
Supplement: S1 Table — (XLSX) [file pone.0142971.s002.xlsx]

## Sheet: behavior
Duration of approach, copulation and post-copulation scanning behavior of Eucera berlandi males on an Ophrys heldreichii flower
absolute time [seconds] spent by the bees for each behavior
behavior	bee 1	bee 2	bee 3	bee 4	bee 5	bee 6	bee 7	bee 8	bee 9	bee 10
approach	1.58333	0.291667	0.666667	0.666667	0.208333	0.333333	0.416667	0.583333	0.333333	0.25
copulation	4.625	6.5	38.9583	7.04167	26.7083	16.125	1.5	4.91667	2.29167	0.708333
scanning	7.375	47	12.625	24.7083	38.875	26.1667	7.41667	97.25	5.16667	27.9583

## Sheet: distances
	absolute time [seconds] spent by the bees in each distance interval
	distance interval	bee01	bee02	bee03	bee04	bee05	bee06	bee07	bee08	bee09	bee10
	0|10	0.0416667	1.25	0.166667	0.0833333	3.29167	1.83333	0.458333	0.416667	0	2.08333
	10|20	0.0833333	13.75	3.41667	1.125	12.625	9.83333	2.04167	8.75	0.333333	12.7917
	20|30	0.958333	19.375	4.41667	8.29167	6.91667	6.29167	2.41667	29.3333	1.375	6.95833
	30|40	2.125	6.625	2.16667	7.75	5.5	3.45833	0.958333	25.3333	1.04167	3.125
	40|50	2.04167	2.54167	1.25	4.83333	4.125	2.08333	0.541667	15.5	0.666667	1
	50|60	0.75	1.04167	0.333333	1.20833	1.91667	1.25	0.458333	7.875	0.666667	1
	60|70	0.375	0.833333	0.25	0.291667	0.833333	0.458333	0.166667	4.04167	0.5	0.416667
	70|80	0.25	0.416667	0.333333	0.25	0.791667	0.458333	0	2.29167	0.375	0.166667
	80|90	0.333333	0.25	0.25	0.125	0.791667	0.0833333	0.0416667	2.375	0.0833333	0.0833333
	90|100	0.166667	0.458333	0.0416667	0.0833333	0.958333	0.125	0.208333	0.541667	0	0.208333
	100|110	0.0833333	0.125	0	0.125	0.583333	0.125	0.0833333	0.291667	0	0.125
	110|120	0.125	0.0416667	0	0.25	0.5	0.0833333	0	0.25	0	0
	120|130	0	0.0833333	0	0	0.0416667	0.0833333	0	0.0833333	0.0833333	0
	130|140	0	0.0416667	0	0.0833333	0	0	0	0.0833333	0	0
	140|150	0	0.125	0	0	0	0	0.0416667	0.0833333	0	0
	150|160	0.0416667	0	0	0.125	0	0	0	0	0.0416667	0
	160|170	0	0.0416667	0	0.0833333	0	0	0	0	0	0
	170|180	0	0	0	0	0	0	0	0	0	0
	180|190	0	0	0	0	0	0	0	0	0	0
	190|200	0	0	0	0	0	0	0	0	0	0

## Sheet: ViewingDirections
	absolute time [seconds] spent by the bees in each angle interval
	angle interval	bee01	bee02	bee03	bee04	bee05	bee06	bee07	bee08	bee09	bee10
	-190|-170	0	0	0	0	0	0	0	0	0	0
	-170|-150	0	0	0	0	0	0	0	0.0416667	0	0
	-150|-130	0	0	0	0	0	0	0	0	0	0
	-130|-110	0.0416667	0	0	0.0416667	0	0	0	0	0	0
	-110|-90	0.0416667	0	0	0.0416667	0	0	0	0	0	0
	-90|-70	0	0.125	0	0.125	0.125	0.125	0	0.125	0	0
	-70|-50	0.208333	1.04167	0.166667	0.25	0.458333	0.375	0.0416667	0.666667	0	0.166667
	-50|-30	0.375	1.41667	0.625	0.625	1.54167	1.16667	0.166667	4.91667	0.0833333	1.29167
	-30|-10	1.66667	7.66667	2.5	5.58333	7.95833	4.33333	1.58333	21.5417	0.708333	4.54167
	-10|10	3.5	19.9167	5.66667	11.4167	18.5	12.9583	3.04167	43.8333	2.75	13.0833
	10|30	1.25	12.2917	2.875	5.66667	7.5	5.25	1.79167	21.4167	0.791667	7.79167
	30|50	0.291667	2.16667	0.75	0.833333	1.83333	1.16667	0.625	4.04167	0.541667	0.833333
	50|70	0	1.625	0.0416667	0.0416667	0.583333	0.208333	0.125	0.416667	0.166667	0.125
	70|90	0	0.708333	0	0.0416667	0.333333	0.541667	0	0.0833333	0.0833333	0
	90|110	0	0.0416667	0	0.0416667	0	0.0416667	0.0416667	0.0416667	0.0416667	0.125
	110|130	0	0	0	0	0	0	0	0	0	0
	130|150	0	0	0	0	0	0	0	0.0833333	0	0
	150|170	0	0	0	0	0	0	0	0.0416667	0	0
	170|190	0	0	0	0	0	0	0	0	0	0

## Sheet: pattern discrimination
	Honeybee performance during pattern discrimination experiments on a rotating screen
	discrimination of patterns from different plants
		bee1				bee2				bee3				bee4				bee5				bee6				bee7				bee8
	Training	target_land	target_abort	distractor_land	distractor_abort	target_land	target_abort	distractor_land	distractor_abort	target_land	target_abort	distractor_land	distractor_abort	target_land	target_abort	distractor_land	distractor_abort	target_land	target_abort	distractor_land	distractor_abort	target_land	target_abort	distractor_land	distractor_abort	target_land	target_abort	distractor_land	distractor_abort	target_land	target_abort	distractor_land	distractor_abort
	10	5	1	3	1	4	0	6	0	3	0	5	2	3	0	7	0	4	0	6	0	5	0	5	0	5	1	4	0	1	0	8	1
	20	4	1	4	1	3	0	6	1	5	0	5	0	5	0	5	0	3	0	6	1	5	1	4	0	4	0	4	2	5	0	5	0
	30	5	2	3	0	5	0	3	2	4	0	6	0	5	0	5	0	3	1	5	1	1	0	6	3	4	2	4	0	2	0	5	3
	40	3	0	5	2	3	0	5	2	5	1	2	2	3	0	5	2	6	0	3	1	5	0	5	0	4	0	3	3	3	1	4	2
	50	4	1	2	3	6	0	3	1	4	0	3	3	3	0	5	2	7	0	2	1	4	0	5	1	5	0	3	2	2	1	5	2
	60	6	0	2	2	5	0	1	4	6	1	1	2	4	0	4	2	5	0	3	2	4	0	5	1	3	0	3	4	5	1	1	3
	70	5	0	2	3	3	0	2	5	3	1	2	4	5	0	3	2	4	0	3	3	5	0	2	3	6	0	3	1	3	0	4	3
	80	6	0	1	3	5	0	3	2	4	1	1	4	8	0	2	0	6	0	2	2	4	0	3	3	4	0	3	3	5	0	3	2
	90	7	0	0	3	6	0	1	3	5	0	1	4	4	0	3	3	6	0	2	2	5	0	2	3	4	0	3	3	4	1	1	4
	100	5	0	2	3	6	0	2	2	6	0	3	1	7	0	1	2	4	0	3	3	5	0	3	2	4	0	2	4	6	0	2	2
	110	3	0	2	5	7	0	1	2	4	0	2	4	3	0	1	6	7	0	2	1	5	0	1	4	5	0	3	2	6	0	3	1
	120	5	0	2	3	7	0	0	3	4	0	3	3	5	0	2	3	8	0	0	2	6	0	3	1	4	0	2	4	6	0	4	0
	130	4	0	1	5	4	0	1	5	5	0	2	3	6	0	2	2	3	0	3	4	2	0	2	6	5	0	2	3	4	0	3	3
	140	5	0	0	5	4	1	0	5	4	0	3	3	6	0	1	3	4	0	2	4	5	0	2	3	7	0	1	2	4	0	2	4
	Test
	150	6	1	1	2	5	1	0	4	6	0	1	3	5	0	2	3	4	0	2	4	4	0	2	4	3	0	2	5	3	0	2	5
	160	5	1	1	3	5	0	1	4	5	0	2	3	4	0	1	5	4	0	2	4	6	0	2	2	5	0	3	2	5	0	2	3
		11	2	2	5	10	1	1	8	11	0	3	6	9	0	3	8	8	0	4	8	10	0	4	6	8	0	5	7	8	0	4	8
	Transfertest
	170	5	1	1	3	2	1	1	6	3	0	2	5	4	0	1	5	5	0	2	3	3	1	2	4	5	0	3	2	6	0	1	3
	180	4	0	3	3	4	0	2	4	6	0	3	1	5	0	2	3	6	0	3	1	4	0	3	3	7	0	3	0	5	0	3	2
		9	1	4	6	6	1	3	10	9	0	5	6	9	0	3	8	11	0	5	4	7	1	5	7	12	0	6	2	11	0	4	5
	discrimination of patterns from the same inflorescence
		bee1				bee2				bee3				bee4				bee5				bee6				bee7				bee8
	Training	target_land	target_abort	distractor_land	distractor_abort	target_land	target_abort	distractor_land	distractor_abort	target_land	target_abort	distractor_land	distractor_abort	target_land	target_abort	distractor_land	distractor_abort	target_land	target_abort	distractor_land	distractor_abort	target_land	target_abort	distractor_land	distractor_abort	target_land	target_abort	distractor_land	distractor_abort	target_land	target_abort	distractor_land	distractor_abort
	10	5	0	5	0	4	0	6	0	5	0	5	0	4	1	4	1	3	0	7	0	4	0	6	0	4	0	6	0	4	1	5	0
	20	6	1	3	0	5	2	2	1	4	0	6	0	5	1	4	0	3	2	5	0	5	0	5	0	3	0	7	0	3	0	7	0
	30	4	0	6	0	5	0	5	0	4	0	6	0	2	2	5	1	3	1	4	2	5	0	5	0	3	0	6	1	4	0	6	0
	40	3	0	6	1	3	0	6	1	4	0	6	0	6	0	4	0	4	0	5	1	3	0	7	0	6	0	4	0	4	0	5	1
	50	4	0	5	1	3	0	6	1	4	0	6	0	3	0	7	0	5	0	5	0	4	0	4	2	3	0	6	1	5	0	4	1
	60	4	1	5	0	3	2	4	1	5	0	5	0	4	1	4	1	3	0	7	0	3	0	7	0	4	0	5	1	5	0	5	0
	70	5	1	4	0	4	2	3	1	3	0	6	1	6	0	4	0	4	0	3	3	4	1	4	1	3	0	7	0	4	0	6	0
	80	5	0	3	2	5	0	4	1	4	0	6	0	4	1	3	2	6	0	4	0	2	0	5	3	5	0	5	0	6	0	4	0
	90	4	0	5	1	4	1	3	2	5	0	5	0	6	1	3	0	4	0	6	0	6	0	4	0	5	0	5	0	5	0	5	0
	100	4	0	5	1	5	1	2	2	4	0	5	1	2	0	6	2	3	0	6	1	5	0	5	0	3	0	7	0	5	0	5	0
	110	5	0	5	0	5	0	4	1	3	0	5	2	5	2	3	0	2	0	5	3	4	1	5	0	7	0	3	0	5	0	4	1
	120	5	0	4	1	3	0	7	0	5	0	5	0	4	0	5	1	4	0	6	0	3	1	3	3	6	0	4	0	7	0	3	0
	130	4	1	3	2	4	0	5	1	6	0	4	0	3	0	6	1	2	0	4	4	4	1	4	1	5	0	5	0	5	0	4	1
	140	4	0	5	1	5	1	4	0	5	0	5	0	7	0	3	0	5	0	4	1	5	1	3	1	3	1	5	1	5	0	5	0
	Test
	150	3	1	5	1	5	0	5	0	6	0	4	0	3	2	3	2	5	0	4	1	4	0	5	1	6	0	4	0	5	0	5	0
	160	5	0	2	3	4	0	5	1	4	0	6	0	4	0	6	0	5	1	3	1	5	0	5	0	5	0	5	0	5	0	5	0
		8	1	7	4	9	0	10	1	10	0	10	0	7	2	9	2	10	1	7	2	9	0	10	1	11	0	9	0	10	0	10	0
	Transfertest
	170	4	0	6	0	5	1	4	0	6	0	4	0	5	1	3	1	3	0	7	0	5	0	5	0	5	0	5	0	5	0	5	0
	180	6	0	3	1	5	0	5	0	5	0	5	0	6	0	4	0	6	0	4	0	4	0	6	0	5	0	5	0	6	0	4	0
		10	0	9	1	10	1	9	0	11	0	9	0	11	1	7	1	9	0	11	0	9	0	11	0	10	0	10	0	11	0	9	0

## Sheet: pattern similarity
Degree of similarity among patterns of three O. heldreichii populations
[%]		flowers of the same inflorescence		flowers of different inflorescences
		mean	sd	mean	sd
degree of overlap	Population 1	75.2101	20.0397	70.9635	2.91931
	Population 2	80.2867	3.99022	70.4531	5.37738
	Population 3	79.1409	4.29946	69.2467	4.56481
Similary in degree of symmetry	Population 1	80.3	12.5	67.3	14.7
	Population 2	89.2	10.4	71	16.6
	Population 3	88.1	9.6	79	15.1
Similarity in relative pattern surface area	Population 1	87.5	6.1	65.7892	20.5311
	Population 2	87.8	7.8	73	16.25
	Population 3	87.5	10.1	72.2	13.8
Similarity in contour density	Population 1	86.7	14.6	66.7	21.6
	Population 2	90	10.9	66.3	14.1
	Population 3	83.7	13.5	66.9	15.6
